# Supplementary material for: Design of intelligent financial data management system based on higher-order hybrid clustering algorithm
Source: PeerJ Comput Sci. 2024 Jan 24;10:e1799. doi: 10.7717/peerj-cs.1799 (PMC11636689; doi:10.7717/peerj-cs.1799)
Supplement: Supplemental Information 1 [file peerj-cs-10-1799-s001.zip]

Archive with 7 entries (6 files):
- code/GaussianCriterion.lua
- code/KLDPenalty.lua
- code/Sampler.lua
- code/VAE.lua
- code/load.lua
- code/main.lua
- code/
