# Supplementary material for: Design of intelligent financial data management system based on higher-order hybrid clustering algorithm
Source: PeerJ Comput Sci. 2024 Jan 24;10:e1799. doi: 10.7717/peerj-cs.1799 (PMC11636689; doi:10.7717/peerj-cs.1799)
Supplement: Supplemental Information 1 [file peerj-cs-10-1799-s001.zip › code/GaussianCriterion.lua]

require 'nn'

local GaussianCriterion, parent = torch.class('nn.GaussianCriterion', 'nn.Criterion')

function GaussianCriterion:updateOutput(input, target)
    -- negative LL, so sign is flipped
    -- log(sigma) + 0.5 *(2pi)) + 0.5 * (x - mu)^2/sigma^2
    -- input[1] = mu
    -- input[2] = log(sigma^2)

    local Gelement = torch.mul(input[2],0.5):add(0.5 * math.log(2 * math.pi))
    Gelement:add(torch.add(target,-1,input[1]):pow(2):cdiv(torch.exp(input[2])):mul(0.5))

    self.output = torch.sum(Gelement)

    return self.output
end

function GaussianCriterion:updateGradInput(input, target)
    self.gradInput = {}

    -- - (x - mu) / sigma^2  --> (1 / sigma^2 = exp(-log(sigma^2)) )
    self.gradInput[1] = torch.exp(-input[2]):cmul(torch.add(target,-1,input[1])):mul(-1)

    -- 0.5 - 0.5 * (x - mu)^2 / sigma^2
    self.gradInput[2] = torch.exp(-input[2]):cmul(torch.add(target,-1,input[1]):pow(2)):mul(-0.5):add(0.5)

    return self.gradInput
end
