# Supplementary material for: Design of intelligent financial data management system based on higher-order hybrid clustering algorithm
Source: PeerJ Comput Sci. 2024 Jan 24;10:e1799. doi: 10.7717/peerj-cs.1799 (PMC11636689; doi:10.7717/peerj-cs.1799)
Supplement: Supplemental Information 1 [file peerj-cs-10-1799-s001.zip › code/main.lua]

require 'torch'
require 'nn'
require 'optim'

local VAE = require 'VAE'
require 'KLDPenalty'
require 'GaussianCriterion'
require 'Sampler'

--For loading data files
require 'load'

local continuous = false
data = load(continuous)

local input_size = data.train:size(2)
local latent_variable_size = 20
local hidden_layer_size = 400

local batch_size = 100

torch.manualSeed(1)

local encoder = VAE.get_encoder(input_size, hidden_layer_size, latent_variable_size)
local decoder = VAE.get_decoder(input_size, hidden_layer_size, latent_variable_size, continuous)

local KLD = nn.KLDPenalty()

local model = nn.Sequential()
model:add(encoder)
model:add(KLD)
model:add(nn.Sampler())
model:add(decoder)

if continuous then
    criterion = nn.GaussianCriterion()
else
    criterion = nn.BCECriterion()
    criterion.sizeAverage = false
end

local parameters, gradients = model:getParameters()

local config = {
    learningRate = 0.001
}

local state = {}

epoch = 0
while true do
    epoch = epoch + 1
    local lowerbound = 0
    local tic = torch.tic()

    local shuffle = torch.randperm(data.train:size(1))

    -- This batch creation is inspired by szagoruyko CIFAR example.
    local indices = torch.randperm(data.train:size(1)):long():split(batch_size)
    indices[#indices] = nil
    local N = #indices * batch_size

    local tic = torch.tic()
    for t,v in ipairs(indices) do
        xlua.progress(t, #indices)

        local inputs = data.train:index(1,v)

        local opfunc = function(x)
            if x ~= parameters then
                parameters:copy(x)
            end

            model:zeroGradParameters()

            local reconstruction = model:forward(inputs)
            local err = criterion:forward(reconstruction, inputs)
            local df_dw = criterion:backward(reconstruction, inputs)
            model:backward(inputs, df_dw)

            local batchlowerbound = err + KLD.loss

            return batchlowerbound, gradients
        end

        x, batchlowerbound = optim.adam(opfunc, parameters, config, state)

        lowerbound = lowerbound + batchlowerbound[1]
    end

    print("Epoch: " .. epoch .. " Lowerbound: " .. lowerbound/N .. " time: " .. torch.toc(tic)) 

    if lowerboundlist then
        lowerboundlist = torch.cat(lowerboundlist,torch.Tensor(1,1):fill(lowerbound/N),1)
    else
        lowerboundlist = torch.Tensor(1,1):fill(lowerbound/N)
    end

    if epoch % 2 == 0 then
        torch.save('save/parameters.t7', parameters)
        torch.save('save/state.t7', state)
        torch.save('save/lowerbound.t7', torch.Tensor(lowerboundlist))
    end
end
